# Supplementary material for: Genomic SELEX Reveals Pervasive Role of the Flagella Master Regulator FlhDC in Carbon Metabolism
Source: Int J Mol Sci. 2023 Feb 12;24(4):3696. doi: 10.3390/ijms24043696 (PMC9962212; doi:10.3390/ijms24043696)
Supplement: Supplementary file 1 [file ijms-24-03696-s001.zip]

Archive with 1 entries (1 files):
- ijms-2128467-supplementary.pdf
